# Supplementary material for: Minimally Invasive Surgery and Surgical Volume-Specific Survival and Perioperative Outcome: Unmet Need for Evidence in Gynecologic Malignancy
Source: J Clin Med. 2021 Oct 19;10(20):4787. doi: 10.3390/jcm10204787 (PMC8537091; doi:10.3390/jcm10204787)
Supplement: Supplementary file 1 [file jcm-10-04787-s001.zip]

Archive with 1 entries (1 files):
- jcm-1410746-supplementary.pdf
